# Supplementary material for: Phosphatidylcholine mediates the crosstalk between LET-607 and DAF-16 stress response pathways
Source: PLoS Genet. 2021 May 20;17(5):e1009573. doi: 10.1371/journal.pgen.1009573 (PMC8172019; doi:10.1371/journal.pgen.1009573)
Supplement: S1 Table — (XLSX) [file pgen.1009573.s009.xlsx]

## Sheet: let-607 RNAi upregulated
gene_name	log2fc	padjust
hsp-16.2	9.85794	3.01e-12
hsp-16.41	9.79773	2.49e-12
hsp-16.11	9.12501	9.4e-12
R07C3.16	7.83292	5.71e-08
F11D11.3	7.79312	0.000124186
hsp-16.48	7.76628	4.01e-12
hsp-16.49	7.76628	4.01e-12
Y6G8.5	7.65696	0.000209031
Y75B8A.39	6.69864	1.63e-05
F22E5.6	6.5555	1.96e-06
sri-36	6.49152	0.00114925
C54F6.18	6.36582	6.49e-05
Y58A7A.5	6.27419	1.3e-07
F15H10.10	6.17551	0.00258314
C15H11.16	6.08401	0.00306707
F44E5.4	6.05452	2.66e-05
Y58A7A.4	5.97033	3.24e-08
cdc-25.3	5.89192	0.00692131
pals-14	5.86479	0.000128713
F02H6.1	5.62484	0.00420653
rab-11.2	5.60097	7.85e-06
C32B5.6	5.54775	0.00562191
F36H5.10	5.29071	0.00665486
F57B9.3	5.26489	6.96e-10
F33H12.7	5.25622	2.9e-09
fbxa-163	5.11738	2.01e-05
tbb-6	5.09804	6.17e-11
sdz-35	5.02578	4.14e-06
catp-3	4.97851	8.73e-09
ZK1240.1	4.88754	0.00124203
C04C3.14	4.82517	0.000443071
arrd-11	4.71919	0.000195618
fbxa-30	4.69992	1.42e-05
cdr-4	4.68748	2.22e-12
ZK488.6	4.67239	0.000491339
F44E5.5	4.61866	1.5e-07
C14C6.8	4.55062	6.35e-05
B0205.14	4.39438	1.47e-06
lsy-27	4.39346	0.00307812
C49G7.12	4.38988	2.23e-08
Y37H2A.14	4.37061	1.92e-11
fbxa-182	4.36745	3.16e-09
cnc-4	4.35851	3.6e-06
C49G7.7	4.35255	1.9e-07
C14C6.3	4.29334	0.000347806
fbxa-25	4.26553	0.000334653
B0348.2	4.24729	1.74e-07
T08E11.1	4.23332	1.13e-05
fbxa-158	4.19936	4.24e-05
fbxa-162	4.05167	2.85e-05
T24E12.5	4.04878	1.29e-08
K06H6.2	4.04457	3.18e-06
tts-1	3.92859	8.48e-07
C14C6.6	3.92602	1.08e-05
B0205.13	3.9052	1.03e-09
C49G7.10	3.86021	7.22e-08
K09D9.1	3.84818	2.03e-07
F57G4.11	3.84151	0.0122371
pals-6	3.82982	9.85e-08
F15B9.6	3.78933	9.96e-10
gst-9	3.7025	1.08e-07
R12H7.4	3.6959	0.0107709
ZK896.1	3.66934	3.31e-08
nstp-7	3.63911	0.0013475
hrg-2	3.60432	7.08e-10
F43D2.2	3.57791	5.01e-05
cyp-13A7	3.55145	0.000866213
B0462.5	3.4976	3.15e-07
C50E3.13	3.48245	0.000393637
T08E11.8	3.47606	0.000237701
ZC21.10	3.44806	0.00144862
C14C6.7	3.42722	0.00018591
K06H6.1	3.37791	0.000109919
ZK177.9	3.33531	0.00439254
skr-5	3.3283	4.67e-07
arrd-3	3.28582	3.71e-05
dod-20	3.28415	4.95e-07
F14D7.2	3.24106	0.000339935
T11F8.2	3.24081	0.0016492
W08F4.12	3.21407	0.0189832
Y62H9A.11	3.20653	0.00381479
fbxa-66	3.19855	0.000384215
E02H4.6	3.19748	0.00106954
hsp-70	3.18563	1.32e-06
tbx-36	3.17395	0.00626532
W07G1.25	3.17201	0.00924371
C10C5.2	3.15425	1.18e-08
oac-10	3.14553	1.56e-05
C06B3.7	3.14497	7.11e-06
sodh-1	3.09882	1.23e-08
Y69A2AR.12	3.07735	9.58e-08
F02H6.2	3.04403	0.000240337
nhr-259	3.03757	0.0282009
ZK1240.8	3.03751	0.00408345
clec-60	3.03693	1.46e-06
Y49F6C.8	3.03313	0.0028991
F14F9.3	3.02281	3.61e-06
nstp-8	2.99118	0.00123004
str-144	2.97075	0.0244167
ZC239.14	2.96849	3.93e-07
clec-168	2.96193	0.000150272
T06D4.1	2.92626	0.000160671
cyp-33C8	2.92563	3.98e-09
clec-25	2.88744	0.0151459
ugt-19	2.88194	6.29e-10
F48G7.13	2.85379	0.000189297
zip-6	2.84368	0.00638676
Y58A7A.3	2.83929	8.52e-09
F53F8.3	2.82301	0.0162791
F08F3.6	2.81858	0.00379972
C45B11.2	2.8153	1.8e-05
R04D3.3	2.81278	0.00190564
C04B4.2	2.79997	0.000570684
T07D10.3	2.79655	2.66e-05
ZC196.1	2.77649	0.000936772
R09A8.1	2.74204	0.0241495
skr-11	2.74185	0.0312876
F10A3.1	2.74135	0.0329273
F32H2.10	2.7353	0.0270324
cyp-13A8	2.72568	4.99e-05
F59A7.2	2.72287	8.54e-06
F43C1.7	2.71786	0.00113026
ZK970.7	2.65982	5.3e-05
fbxa-200	2.65716	0.0207865
F43G6.7	2.65599	0.0398569
W07B8.4	2.63178	7.14e-05
fbxa-12	2.62005	0.000236602
nhr-74	2.61976	2.01e-05
C08E8.4	2.60927	3.96e-09
pzf-1	2.59655	0.0173033
far-3	2.57316	7.26e-07
R11H6.6	2.56665	0.0443319
F55C10.4	2.55586	2.39e-06
K06H6.4	2.54825	0.00534251
F40G12.11	2.54203	0.011088
tba-7	2.53064	6.19e-09
fbxa-199	2.5189	0.000252791
irg-1	2.51396	6.37e-07
acs-2	2.51325	4.51e-05
nhr-73	2.50665	6.85e-05
F02E8.4	2.50223	0.000134967
C31H5.7	2.48994	0.000508158
Y34F4.4	2.482	3.89e-07
gpa-6	2.47565	0.00394709
ugt-18	2.45725	0.0196113
C50E3.11	2.45284	0.0150571
clec-167	2.44858	1.02e-05
anr-16	2.43287	0.0160048
Y69A2AR.25	2.42447	2.46e-05
nspe-2	2.41481	0.000353725
clec-44	2.41092	0.00858091
R08F11.4	2.4089	3.67e-05
ugt-25	2.40312	2.86e-06
Y71G12B.2	2.39966	3.66e-06
F32A11.5	2.37754	0.0209895
irg-2	2.368	6.49e-05
C17F4.3	2.36718	0.000124223
numr-2	2.35546	6.53e-05
numr-1	2.35546	6.53e-05
ZK488.5	2.34498	0.0023919
F49D11.6	2.3445	9.37e-07
Y73B6BL.14	2.34102	0.0278516
F53B2.8	2.33802	7.77e-09
comt-3	2.33627	1.05e-09
nlp-25	2.33147	0.00124723
clec-42	2.32945	1.56e-05
oac-34	2.32484	0.00290237
srg-31	2.32015	0.00326855
hsp-17	2.31898	1.14e-10
T10C6.7	2.28254	0.00294592
T03F6.3	2.26845	9.9e-10
C50E3.12	2.24825	0.00344888
gcy-29	2.24783	0.000261448
Y43F8B.23	2.24241	0.00348783
F44G3.10	2.22972	8.04e-07
C40H1.7	2.2267	9.6e-07
T19C9.8	2.21976	1.22e-08
nhr-6	2.21418	1.87e-05
B0244.7	2.20645	0.0236544
B0462.1	2.20481	0.00610724
Y71G12B.32	2.20477	0.000120088
fbxa-21	2.2033	0.00399903
bcmo-1	2.19884	0.00264904
R03H10.6	2.18747	4.17e-07
Y54G11A.4	2.18042	5.8e-07
Y39A3A.4	2.17674	0.000163901
F49D11.3	2.17638	0.000746105
F14H3.6	2.1723	3.1e-05
dmd-3	2.16958	0.0192229
C06B3.6	2.16597	2e-06
oac-51	2.15454	0.0169775
set-28	2.14872	0.045232
F02H6.4	2.14488	0.00110048
ugt-2	2.14159	3.38e-09
fbxa-8	2.13378	0.00612586
W02H3.1	2.12989	8.49e-07
fbxa-166	2.12092	0.00115879
nhr-245	2.10731	3.08e-05
C25F9.12	2.09343	0.000334547
sri-70	2.08936	0.0594642
Y41D4B.18	2.0879	8.02e-07
Y34F4.6	2.08589	0.0557256
oac-7	2.07756	0.000120631
T06E6.15	2.07591	0.0014987
K02H11.4	2.07486	0.000150012
R155.5	2.05935	0.0821684
fbxc-7	2.05914	0.0125166
otpl-7	2.05798	0.0646627
ZK1025.5	2.05225	0.000219145
pgp-9	2.04652	7.63e-10
M01G12.9	2.0422	2.64e-08
ugt-62	2.0408	7.38e-10
srd-14	2.03926	0.0279197
T26H5.9	2.03904	0.000652429
swt-6	2.0346	8.08e-07
F40F12.9	2.03006	0.00254745
Y102A11A.9	2.02995	3.62e-06
C13A2.3	2.02139	0.00416645
F17C11.13	2.01921	2.07e-06
nspe-4	2.01726	0.0441376
hpo-42	2.01528	0.00244743
sir-2.3	1.99629	0.0110538
C34H4.1	1.99294	1.54e-08
egl-1	1.98502	0.0164687
Y94H6A.10	1.98431	7.13e-10
nhr-155	1.96983	0.00236477
F02H6.3	1.96817	0.00388322
clec-229	1.96807	4.25e-05
T09B9.1	1.95549	0.000997076
ZK1025.4	1.94968	3.24e-06
F20G2.1	1.93938	0.000518761
K08D8.11	1.93732	0.0536097
tsp-2	1.93642	0.00179945
pals-32	1.93304	0.00532753
F17C11.11	1.92975	2.32e-08
cyp-14A5	1.91796	9.42e-08
W06H8.2	1.91704	0.00101706
C52A10.1	1.91661	1.2e-08
W01F3.2	1.91305	7.94e-06
fbxc-50	1.91009	2.02e-05
arl-7	1.90371	0.00946334
dhs-8	1.89508	0.00756381
B0457.6	1.88498	7.2e-08
ugt-43	1.88246	9.17e-05
W03D2.6	1.88099	4.14e-08
kgb-2	1.87036	1.03e-06
sqst-1	1.86585	7.73e-10
C30H6.12	1.86058	0.0280037
R05G9.3	1.85593	0.0236518
Y75D11A.3	1.85322	0.0954337
F41B4.3	1.8518	2.09e-06
oac-1	1.84551	1.61e-07
gem-4	1.84033	1.92e-06
fbxc-6	1.83272	0.00226632
nhr-263	1.82122	0.00625649
C50F4.1	1.8155	2.91e-07
C33D9.13	1.80427	7.16e-06
gst-17	1.79806	0.0589807
fbxa-189	1.79402	5.86e-06
Y4C6B.2	1.78968	0.0697156
eol-1	1.78835	0.0111897
Y116A8C.40	1.78789	0.0619269
C18H9.5	1.77525	0.0215797
C17H12.7	1.77463	0.00815401
CD4.5	1.76952	0.00641802
T20D4.7	1.76511	0.0427033
C45B2.8	1.74501	0.000561991
clec-75	1.74405	4.7e-05
F46A8.1	1.73466	0.000585075
cyp-13A5	1.7217	0.000508289
asp-17	1.72076	7.31e-07
F26G1.2	1.71858	1.8e-05
T26H5.14	1.71543	0.0697534
T19D12.4	1.71383	1.14e-08
C18A11.1	1.71037	4.83e-07
fbxa-151	1.70611	0.0132238
Y26D4A.3	1.70301	0.0164785
pgp-8	1.7001	9.64e-05
T12G3.6	1.69865	0.000346938
F46C5.1	1.69566	0.000195715
E04D5.4	1.69129	1.14e-06
F25B3.5	1.6863	0.00788349
try-1	1.68213	0.0120595
H03A11.2	1.68197	0.000240594
T07A5.7	1.68126	0.0590182
F14F9.4	1.68119	1.25e-07
Y44A6B.3	1.67675	0.0709174
F07C6.6	1.67438	0.0611799
Y50D4B.6	1.67356	0.00904441
F07C4.6	1.66851	0.00684465
C32H11.9	1.66097	2.25e-05
fbxc-5	1.6588	9.06e-05
gst-18	1.64684	0.0899544
C06E4.8	1.64173	0.00476159
F48D6.4	1.63454	3.98e-07
ZK1025.3	1.62664	8.69e-08
bgnt-1.8	1.62573	0.000284745
C04F12.1	1.62563	1.12e-08
srp-8	1.61728	5.18e-05
tbx-9	1.61664	0.012736
math-15	1.6136	1.84e-05
cpg-3	1.6089	6.53e-07
rrf-2	1.60642	1.43e-07
T03F1.6	1.6044	0.000166908
clec-76	1.59321	0.000195396
fbxa-36	1.59223	0.0117071
fipr-24	1.58448	0.0800688
nhr-167	1.58381	0.0722677
C29G2.2	1.58344	0.0128286
C10G8.3	1.58268	0.000294774
pqm-1	1.58109	2.76e-07
srw-86	1.57426	0.00714457
K04C2.5	1.57254	0.0115511
sip-1	1.57217	1.98e-06
ZK1025.2	1.56955	2.61e-07
ZK1025.8	1.56955	2.61e-07
Y73B6BL.288	1.56817	0.00847179
Y38H6C.9	1.56093	0.0149329
bah-1	1.55976	5.81e-07
fbxb-24	1.55772	0.0568184
F41G4.4	1.55275	0.0519217
ZK381.8	1.54577	0.00102949
cdr-2	1.54198	9.7e-09
pals-4	1.54189	0.0787781
cnc-2	1.52909	0.055319
nmat-1	1.52721	1.75e-06
parg-2	1.52353	0.00210246
fbxa-98	1.52299	4.76e-06
Y43F8B.15	1.52196	0.0225518
fbxa-79	1.51732	1.09e-05
F40F12.7	1.5173	1.56e-08
fbxc-1	1.51132	5.24e-06
H37A05.2	1.51074	0.00128074
ipla-2	1.50569	1.41e-06
F19B2.5	1.50299	1.97e-08
C23H4.6	1.5018	7.98e-06
F54D11.3	1.49681	0.0195068
R102.5	1.49128	1.3e-08
cyp-13A1	1.49121	0.00654087
clec-125	1.4898	0.000200829
C34F11.8	1.48819	0.0276894
Y9C9A.8	1.48691	1.14e-06
C08A9.10	1.48553	0.0680722
fmo-2	1.4811	0.0385545
R03H10.7	1.46969	7.94e-05
Y60A3A.16	1.46964	0.00332252
ZC308.4	1.46833	0.00573097
W04C9.6	1.46643	0.00240287
K10G4.3	1.46538	0.000278065
T08D10.3	1.46429	0.000673997
fbxa-49	1.45995	0.0710868
E02C12.6	1.45987	4.16e-06
fbxa-50	1.45829	0.000480771
F13C5.1	1.45093	0.0133736
ZC239.13	1.45001	0.0563101
K04A8.10	1.44961	0.0143827
M01B2.13	1.44538	0.00213698
skr-4	1.44238	3.44e-07
fbxc-2	1.43748	0.0015862
R11E3.2	1.43518	0.000648278
gst-38	1.43137	5e-08
fbxa-3	1.42077	0.000344305
nhr-113	1.42014	0.000695374
cyp-13A12	1.41355	2.11e-06
C44H9.4	1.40779	8.68e-06
K09D9.12	1.39978	0.0165547
F47B8.4	1.3986	0.0126863
gcy-6	1.39238	0.0760523
C14B1.3	1.39044	5.49e-07
F56D2.5	1.38801	5.6e-07
T26E4.4	1.38019	0.000276973
C42D4.3	1.37991	0.00201621
ule-3	1.37458	0.0152832
Y56A3A.33	1.37132	0.00013582
C36B1.13	1.36258	0.0845389
zip-10	1.36229	1.39e-05
cyp-13A6	1.35977	0.00166363
ncx-8	1.34828	0.00893242
gcy-5	1.34599	0.0371695
C33G8.2	1.34202	0.00440653
spsb-2	1.33947	0.000268154
math-14	1.3368	1.36e-06
spp-18	1.33496	1.3e-06
F52G3.6	1.33059	0.00291714
Y43F8B.25	1.33028	0.0907667
Y113G7B.14	1.32964	1.49e-07
F25E5.3	1.3292	0.00807576
F47B8.3	1.32455	0.000202304
F58H7.5	1.32087	0.0564513
nhr-38	1.31664	0.0691514
C45B2.1	1.31259	0.0267468
K11D12.13	1.29999	0.0803501
C01G6.3	1.29343	0.004533
sup-36	1.28552	9.81e-07
lmd-5	1.28168	0.0868198
R05A10.1	1.27881	0.094329
T05B11.1	1.2788	2.03e-05
C45B11.6	1.27719	0.0324257
xtr-1	1.2769	0.000443108
Y39B6A.10	1.27483	0.0279961
W05F2.3	1.27345	5.47e-05
C34H4.2	1.27282	3.4e-08
DC2.5	1.27166	4.25e-06
ZC47.8	1.26943	0.00974152
srd-64	1.26807	2.17e-05
tsp-1	1.26591	0.0577889
jud-4	1.26562	0.0588795
gst-7	1.26482	1.24e-07
srh-283	1.25661	0.0991522
W03A5.2	1.24838	0.00562405
T16G12.8	1.24322	0.0797304
cbp-2	1.23426	5.58e-07
clec-67	1.23125	1.64e-08
cest-1	1.22731	7.79e-05
nipi-3	1.22546	2.27e-07
Y38E10A.22	1.22255	7.21e-08
set-12	1.21862	0.00163438
fbxa-138	1.21507	0.00931844
Y73F4A.2	1.21269	0.0307266
F22B7.9	1.21176	0.000519543
nlp-34	1.20499	0.00497909
T27F6.8	1.20489	0.00195819
clec-87	1.20201	1.76e-05
C05C10.5	1.20129	7.27e-06
crn-4	1.19958	0.000218124
chil-24	1.19907	0.000857632
Y11D7A.1	1.19822	0.0603563
W07E6.3	1.19366	0.067235
clec-265	1.19319	7.87e-08
sru-40	1.19057	0.016835
C14C6.2	1.18832	5.62e-07
ZK354.3	1.18313	0.00176225
F28H7.8	1.18219	0.00029592
F25A2.1	1.18209	0.00368888
fis-2	1.17989	1.67e-05
C10A4.13	1.17945	0.0793043
C44B7.5	1.17745	0.00544731
C01A2.4	1.17141	4.69e-07
fbxc-4	1.16503	8.15e-05
T13C5.6	1.16233	4.11e-05
Y60A3A.8	1.16042	3.21e-07
T10C6.10	1.15791	0.0475621
F14H3.12	1.15722	0.000380082
T19D12.10	1.1564	0.0960199
ZK892.6	1.15597	0.0892132
ttr-38	1.15516	0.00824282
meg-1	1.15169	0.0276285
fbxa-37	1.15006	2.92e-05
sox-4	1.14958	1.81e-05
Y54F10AM.11	1.14334	0.00445593
fbxa-82	1.14181	0.00423383
C01G8.1	1.1389	2.26e-06
ule-5	1.13036	0.0749012
cul-6	1.12951	3.18e-06
F56D6.12	1.12913	0.0255788
F44E7.2	1.1249	4.67e-05
oac-30	1.12249	6.53e-05
gst-5	1.12007	4.49e-07
W04C9.8	1.11886	0.0698879
fbxa-90	1.11761	0.00157792
EEED8.3	1.1137	0.0033107
T08D2.5	1.11025	0.0319471
mltn-1	1.10976	4.96e-05
chil-22	1.10937	0.000186184
Y46G5A.20	1.10743	0.000330871
C09F12.2	1.1053	0.0206065
F11E6.6	1.10303	0.000172595
R02C2.7	1.09859	0.0184554
Y54G2A.11	1.09563	0.0102004
otpl-8	1.09401	0.0209061
M03A1.8	1.09398	0.0261266
Y41G9A.2	1.08886	0.0426364
R02D3.8	1.08869	1.76e-06
cyp-14A1	1.08692	0.00227675
bath-47	1.08612	8.32e-05
dhs-9	1.08512	2.56e-07
F18E3.11	1.08388	0.00134083
T09F5.12	1.08387	6.18e-07
gadr-6	1.08275	3.95e-05
igdb-1	1.07951	0.0378636
K09C8.7	1.07904	0.058788
D2021.4	1.07442	0.016867
Y37E11B.7	1.07006	0.00551398
aip-1	1.06586	4.84e-07
F22H10.2	1.06485	0.00224639
pgp-1	1.06437	5.94e-07
srp-2	1.0638	0.00302157
F28D9.4	1.06016	0.0773968
cebp-1	1.05378	4.22e-06
vhp-1	1.05315	5.77e-07
C54E4.5	1.05229	4.51e-05
lin-41	1.05192	9.71e-07
cyp-14A4	1.04988	0.000228709
C18B2.4	1.04945	1.15e-07
T22B7.7	1.04785	0.00503531
fbxc-23	1.04313	0.00124957
alx-1	1.0429	4.24e-07
ssp-19	1.04286	0.000162731
cpr-3	1.0407	1.45e-06
F25E5.4	1.04049	0.00140075
W07A12.8	1.03877	0.0603617
oac-57	1.03843	0.000354848
B0507.6	1.03472	0.00146683
R12B2.3	1.03424	0.00739226
Y51B9A.9	1.03391	5.86e-05
Y48G1BR.1	1.0314	0.000288223
nlp-31	1.03099	0.000471846
linc-40	1.0308	0.00040137
ttr-29	1.02956	0.0737235
F37C4.5	1.02829	3.55e-08
fbxa-87	1.0282	0.0305124
plin-1	1.02732	1.48e-07
fbxa-33	1.02374	0.00161474
C39B5.14	1.02327	0.0149428
C45E5.4	1.02276	0.0308269
ugt-14	1.02247	0.0606258
nhr-3	1.02181	1.97e-05
dpy-6	1.02155	0.0260581
bcmo-2	1.01931	1.56e-05
E03H4.8	1.01806	0.000215051
nhr-67	1.01804	0.012817
cpg-2	1.01658	7.32e-07
ZK1055.6	1.01646	9.35e-07
F16H6.9	1.01639	0.00918825
igeg-2	1.01482	0.00236623
B0280.2	1.01393	0.00563253
zig-4	1.01293	0.00741834
C53B7.3	1.01245	0.0672807
nhr-212	1.01097	0.000373216
pos-1	1.01006	1.42e-05
Y46G5A.38	1.00979	0.0151777
F41G3.10	1.00879	0.00309065
nhr-115	1.00789	8.34e-06
M162.5	1.00788	0.00695868
fbxa-188	1.00779	0.0086446
F55C12.6	1.00452	0.0719815
C39H7.2	1.00366	0.00128873
C15A11.7	1.00235	0.00418433
pals-34	1.00148	0.00784383
C25H3.10	1.00132	0.063922
fbxa-34	1.00127	0.00715628
Y43F8B.2	1.00115	5.83e-05
gpa-1	1.00088	0.000663075
oac-15	1.00036	0.0109175

## Sheet: let-607 RNAi downregulated
gene_name	log2fc	padjust
oac-18	-5.77406	5.67e-07
pud-1.2	-5.06012	5.98e-09
pud-4	-4.92462	1.72e-08
pud-2.1	-4.85833	1.53e-08
pud-2.2	-4.85833	1.53e-08
oac-28	-4.72687	2.6e-07
D1014.7	-4.68754	7.26e-08
D1014.6	-4.55913	1.69e-07
pud-3	-4.49794	1.89e-08
F45D11.1	-4.21971	1.96e-06
BE0003N10.6	-4.20767	2.12e-07
C45G3.3	-4.1441	0.00520755
cyp-34A4	-4.06	4e-09
C50F7.9	-4.03149	1.5e-06
oac-32	-3.8454	7.38e-08
E03H4.4	-3.65421	1.32e-06
ugt-4	-3.54217	0.000284689
F28G4.3	-3.48594	0.00434849
F45D11.2	-3.4681	0.00262671
F45D11.3	-3.4681	0.00262671
F45D11.4	-3.4681	0.00262671
clec-218	-3.44247	3.48e-08
T24B8.5	-3.3575	9.69e-07
clec-22	-3.34859	0.0022279
F54D10.8	-3.27334	4.23e-09
gly-1	-3.21829	7.71e-07
asm-3	-3.20774	3.72e-06
oac-20	-3.10384	1.11e-08
Y71G12B.18	-2.9771	3.37e-08
clec-185	-2.89226	0.000439811
F21C10.9	-2.79999	1.45e-10
F01D5.1	-2.79682	8.28e-09
K02E7.6	-2.79038	2.17e-06
K12B6.11	-2.73333	1.64e-05
F55G11.2	-2.63085	4.96e-09
comt-4	-2.60648	0.00472805
clec-210	-2.59039	0.00163634
clec-33	-2.48378	0.0183759
clec-31	-2.44205	0.00149854
argk-1	-2.34103	3.4e-09
C08F11.1	-2.29851	1.13e-05
C50A2.3	-2.29804	1.34e-05
ugt-53	-2.27726	1.02e-05
R07C12.4	-2.25568	0.00124684
gur-5	-2.24082	0.00695732
ZC84.1	-2.18453	0.0748925
ugt-30	-2.17486	5.24e-07
clec-209	-2.16082	1.48e-07
F56A4.2	-2.15882	1.5e-07
nhr-235	-2.13245	0.00584149
K08F11.1	-2.12774	0.0108197
asp-13	-2.10679	6.91e-10
fpn-1.2	-2.09205	0.000107354
lbp-8	-2.07043	0.00123281
Y39G8B.7	-2.05958	0.00368767
srh-206	-2.05159	0.00803237
F01D5.2	-2.03717	1.48e-05
ugt-52	-2.03705	1.32e-06
C32H11.4	-2.03109	1.78e-06
clec-38	-2.0297	0.037922
F25C8.1	-2.00834	0.000228048
pmp-5	-1.99349	1.11e-08
clec-86	-1.98677	3.8e-08
cth-1	-1.97984	3.36e-09
C42D4.2	-1.97518	1.89e-08
F21G4.3	-1.96665	1.5e-06
dod-3	-1.96591	0.0034857
K09C4.4	-1.96474	0.00135867
Y69H2.9	-1.96201	5.87e-06
clec-71	-1.95857	1.8e-05
clec-227	-1.95155	1.13e-05
Y46E12A.5	-1.9495	0.00782742
H20E11.2	-1.94311	0.000190996
clec-61	-1.93317	0.000323907
lips-14	-1.91722	0.000180105
Y57G11C.499	-1.91136	0.08654
K04A8.20	-1.9082	0.026224
R07C12.1	-1.90683	0.0913191
F42A10.7	-1.90319	4.75e-07
dsc-1	-1.89475	0.0665467
M04C9.4	-1.89004	7.97e-06
fbxa-134	-1.87913	0.0573067
F47B7.4	-1.87868	0.00127874
col-148	-1.87023	0.00485229
oac-3	-1.8497	0.0424586
srx-117	-1.84857	0.0409711
ilys-5	-1.83745	1.73e-08
C14C6.5	-1.82322	5.61e-08
clec-3	-1.80932	0.000272465
clec-243	-1.79309	0.0140234
F54B11.11	-1.79062	1.77e-07
srb-5	-1.78859	0.0495898
clec-89	-1.78174	0.000180412
ZK105.6	-1.77465	0.000442183
nhr-234	-1.7739	3.36e-05
clec-53	-1.77083	8.29e-07
F01D5.5	-1.76759	1.34e-08
folt-2	-1.76382	1.21e-09
H25K10.1	-1.76095	0.000220319
E02H4.7	-1.75698	1.69e-07
F11A5.5	-1.74687	2.47e-05
Y25C1A.2	-1.74308	0.0464931
F32B4.1	-1.74194	0.0799019
acdh-1	-1.73723	1.13e-08
T13F3.6	-1.69889	0.0100118
oac-6	-1.68347	5.01e-07
Y40H7A.10	-1.67991	1.29e-06
cyp-25A1	-1.6773	0.000198007
K11H3.5	-1.67198	0.0325958
vit-4	-1.66823	0.0108296
comt-2	-1.66624	0.0191041
C01G10.16	-1.66463	0.0377334
C08A9.3	-1.66344	0.0722669
clec-52	-1.66298	2.8e-06
T06D10.3	-1.65134	0.0517045
K10G4.4	-1.64943	0.0697638
T19H5.6	-1.64682	0.000599596
F48G7.8	-1.64149	0.0156871
nlp-46	-1.63327	0.0693055
F31C3.13	-1.63181	0.0181227
glo-2	-1.62642	0.085874
F49C5.12	-1.62108	0.0094699
asp-14	-1.61796	9.73e-07
vit-3	-1.61647	0.00177228
exos-4.1	-1.61551	0.0500801
C12D5.9	-1.6111	7.4e-06
Y53G8AM.5	-1.61067	0.000807814
C01B10.7	-1.58875	0.00192399
cyp-35A5	-1.58769	4.22e-06
F44E5.3	-1.58424	0.0859133
col-84	-1.584	0.067636
smf-3	-1.57869	4.24e-06
ZK105.11	-1.57597	0.0116458
F22E5.1	-1.54766	6.68e-08
clec-174	-1.5476	0.0104241
F31C3.14	-1.54161	0.0276038
cpz-1	-1.53721	6.24e-09
W02D7.8	-1.53075	0.0226084
F11D5.5	-1.52861	0.00640178
K07H8.8	-1.51559	0.0739489
C23H4.4	-1.51214	0.000139221
nas-3	-1.49825	0.017737
F22H10.6	-1.48691	1.55e-05
F11D5.7	-1.47516	0.00023964
K09C6.9	-1.4572	4.08e-06
ugt-54	-1.45556	0.000121526
mtl-2	-1.45047	1.61e-05
clec-28	-1.44999	0.00870644
spp-4	-1.44812	4.05e-07
T02B5.3	-1.44047	1.09e-07
cyp-35A3	-1.43639	1.77e-05
T16G12.1	-1.43543	2.11e-07
H20E11.3	-1.43323	5.89e-07
T05C3.2	-1.42824	0.00136803
clec-45	-1.41285	0.00155886
K01D12.1	-1.4105	0.000583197
str-7	-1.40834	0.00801673
lips-6	-1.40828	3.31e-05
F14F3.5	-1.4059	0.0920752
nlp-23	-1.40502	0.0560443
ftn-1	-1.39294	0.00184553
F22B8.4	-1.38927	3.23e-07
M01G12.14	-1.38655	0.0596747
frpr-9	-1.38638	0.0018387
clec-5	-1.37621	3.61e-05
hphd-1	-1.36757	2.82e-08
F16G10.9	-1.36488	0.000822243
cpr-6	-1.36321	1.35e-08
ZK1307.1	-1.36282	1.78e-07
R13D7.2	-1.36217	7.09e-06
ZK673.1	-1.36133	1.65e-05
H23N18.6	-1.35667	0.00819105
Y105C5B.25	-1.35615	0.0262866
clec-43	-1.35194	0.00731565
F49C12.1	-1.35041	0.0527735
F23A7.4	-1.34728	1.76e-05
ZK550.2	-1.34363	2.56e-07
C04G6.13	-1.32764	0.000283272
thn-1	-1.32667	0.0574166
dod-17	-1.31954	6.86e-08
E01G6.3	-1.3192	4.71e-07
Y57G7A.1	-1.30448	4.71e-05
lips-11	-1.30094	0.0156167
cyp-14A2	-1.29706	0.00189482
F14D7.6	-1.29306	8.05e-07
F28C6.10	-1.29167	0.0805624
F54D5.12	-1.2878	3.07e-07
ins-7	-1.28766	0.00505887
Y116A8C.37	-1.27968	0.00401711
F49C12.14	-1.27796	1.82e-05
cyp-35D1	-1.27783	2.38e-06
T05C3.6	-1.2763	1.19e-07
C46F2.1	-1.27169	5.94e-07
T05E12.6	-1.266	4.28e-07
C17B7.8	-1.25906	0.000832507
sodh-2	-1.2571	0.0581548
F48G7.5	-1.2543	0.099116
gst-10	-1.25247	5.13e-07
C07D10.5	-1.25081	6.85e-05
asm-2	-1.24096	9.38e-07
ugt-47	-1.23311	7.32e-08
Y39G8B.9	-1.23226	2.22e-06
sma-10	-1.22732	1.47e-06
K01D12.9	-1.2273	4.22e-06
clec-258	-1.22649	0.000547165
Y102A5C.43	-1.21925	0.00662963
ZK678.3	-1.21802	0.0508207
srh-237	-1.21604	0.0113404
F55G11.4	-1.21555	3.12e-07
frpr-11	-1.21527	0.000113744
rrn-1.1	-1.21281	0.0149509
rrn-1.2	-1.21281	0.0149509
Y52E8A.3	-1.20898	0.000220829
F10G2.2	-1.20845	0.0682597
chil-23	-1.20823	0.000207274
str-168	-1.19567	0.028311
clec-51	-1.19302	4.06e-07
Y45G12C.1	-1.19285	2.85e-05
pho-13	-1.19255	1.09e-07
cpr-8	-1.19075	4.14e-06
trpl-4	-1.1888	0.0240849
trpl-3	-1.1888	0.0240849
ugt-31	-1.18841	1.34e-05
cht-4	-1.18752	9.81e-07
ZK593.3	-1.18624	3.1e-05
F14D7.7	-1.17856	0.00460453
D2045.8	-1.17367	4.88e-07
glc-1	-1.17323	9.73e-06
poml-3	-1.17029	2.09e-06
dpyd-1	-1.16987	1.49e-07
F40F9.5	-1.16933	7.19e-08
papl-1	-1.16866	4.86e-07
T14G12.12	-1.16498	0.00434854
clec-239	-1.16492	8.95e-06
dop-4	-1.15971	0.0259699
abhd-3.2	-1.15873	1e-07
F55G11.8	-1.15757	3.23e-07
nspc-6	-1.15511	0.0113136
AH9.1	-1.15364	0.0148047
drd-5	-1.15123	8.07e-07
rrn-3.1	-1.14493	0.018831
F25H2.14	-1.13985	0.0900517
T25G12.13	-1.13591	0.00314055
R09H10.7	-1.13305	0.00560824
C17C3.3	-1.12852	0.0179587
pyr-1	-1.12711	1.14e-07
col-151	-1.12554	0.0580873
C33G3.4	-1.12411	3.02e-07
Y55F3AM.11	-1.1219	0.000126503
Y116A8C.30	-1.12124	0.0182282
T11F9.7	-1.11976	0.091966
fbxa-112	-1.11897	0.0683159
C10A4.4	-1.11838	0.061678
cbl-1	-1.11659	2.69e-07
gcsh-1	-1.11626	1.45e-05
nhr-114	-1.11487	3.73e-07
D1044.1	-1.10112	8.84e-06
F08G2.8	-1.09801	0.0222996
C35A11.4	-1.09728	7.3e-07
Y47G6A.33	-1.09529	3.58e-05
Y50D4B.2	-1.09434	0.0206837
K04G11.3	-1.09422	0.000120001
F58B6.1	-1.093	0.00194902
F23G4.1	-1.0919	0.00109135
T19H12.3	-1.09141	4.25e-05
fkb-3	-1.08624	7.4e-08
	-1.08598	0.0186519
F26G1.11	-1.08593	0.000255744
K01D12.8	-1.08429	9.34e-06
F44A6.5	-1.0822	4.11e-06
Y73C8C.4	-1.081	0.0957329
acox-1.4	-1.07966	2.05e-07
gst-13	-1.07778	3.92e-07
R04B5.6	-1.0751	0.00145292
Y46D2A.2	-1.07241	8.04e-07
C24B9.3	-1.07072	4.22e-07
ccb-2	-1.07019	0.0681691
ugt-26	-1.07016	1.5e-06
kmo-1	-1.06846	1.52e-06
K09C4.1	-1.06674	0.000278251
ttr-44	-1.0662	1.55e-05
dhs-25	-1.06483	9.4e-07
scl-2	-1.06407	7.09e-05
clec-242	-1.06279	0.000434687
srh-158	-1.06138	0.00133724
fbxa-111	-1.05934	0.0670882
cdf-2	-1.05908	1.7e-06
dct-16	-1.05868	9.62e-07
spp-17	-1.0583	5.48e-06
F13E9.13	-1.05687	8.13e-05
ugt-9	-1.05545	0.000201732
F53F8.7	-1.05544	0.0883586
E04F6.15	-1.05295	1.33e-05
C08D8.7	-1.05053	0.0396888
ttr-45	-1.04822	1.3e-06
Y51H4A.5	-1.04794	0.0411185
clec-85	-1.04704	2.51e-06
lys-6	-1.04627	0.0255883
Y119D3B.13	-1.04223	4.02e-07
C01B10.4	-1.04069	0.000227406
acp-5	-1.03871	1.08e-06
Y54G2A.10	-1.03863	3.02e-05
M28.8	-1.03821	8.58e-05
H23N18.4	-1.03671	0.0774228
alh-13	-1.03623	6.67e-08
ugt-46	-1.03351	1.47e-07
F37C4.6	-1.03293	1.28e-05
spp-1	-1.02695	4.19e-06
Y57G11C.40	-1.02547	0.000328949
K12C11.3	-1.01733	0.000135022
C27H5.4	-1.01498	3.07e-06
K08D8.5	-1.01493	1.22e-06
math-49	-1.01031	0.097045
alh-5	-1.01018	4.51e-06
C29F9.2	-1.0087	5.71e-05
clec-186	-1.0061	1.09e-07

## Sheet: ER UPR genes
gene_name	log2fc	padjust
hsp-3	-0.269038	0.00104153
hsp-4	0.278784	0.000331082

## Sheet: overlapped genes in fig2E
C08E8.4
C18A11.1
C31H5.7
C34F11.8
C49G7.7
E02H4.6
F07C4.6
F14H3.6
F15B9.6
F20G2.1
F22B7.9
F46C5.1
F47B8.3
F47B8.4
F53B2.8
F58H7.5
F59A7.2
K06H6.1
K06H6.2
R03H10.7
T03F6.3
T07D10.3
T19C9.8
T20D4.7
T22B7.7
T27F6.8
W03D2.6
W05F2.3
Y34F4.4
Y37E11B.7
Y46G5A.20
Y51B9A.9
Y71G12B.2
Y73F4A.2
ZC239.14
acs-2
bcmo-2
catp-3
cdr-2
cdr-4
clec-76
cpg-3
cyp-13A12
cyp-13A5
cyp-14A1
cyp-14A4
dhs-9
far-3
fbxa-151
fbxa-162
fbxa-163
fbxa-188
fbxa-98
fbxc-7
fipr-24
gst-5
gst-7
hsp-16.11
hsp-16.2
hsp-70
kgb-2
nhr-113
nhr-74
nspe-4
sip-1
skr-4
skr-5
sodh-1
sru-40
tbb-6
ttr-29
ugt-14
vhp-1
xtr-1
